# Supplementary material for: Estimating transcriptome complexities across eukaryotes
Source: BMC Genomics. 2023 May 11;24:254. doi: 10.1186/s12864-023-09326-0 (PMC10173493; doi:10.1186/s12864-023-09326-0)
Supplement: Supplementary file 1 — Additional file 1. [file 12864_2023_9326_MOESM1_ESM.zip]

Archive with 4 entries (4 files):
- Supp. Mat. Estimating Transcriptome Complexities Across Eukaryotes For Proof BMC Genomics_ESM.pdf
- Supp. Mat. Mean Complexity Metrics_ESM.pdf
- Supp. Mat. Novel Gene Density Plots_ESM.pdf
- Supp. Mat. Whole-Transcriptome Vs Ortholog Density Plots_ESM.pdf
